# Supplementary material for: Gene expression analysis reveals early changes in several molecular pathways in cerebral malaria-susceptible mice versus cerebral malaria-resistant mice
Source: BMC Genomics. 2007 Dec 6;8:452. doi: 10.1186/1471-2164-8-452 (PMC2246131; doi:10.1186/1471-2164-8-452)
Supplement: Additional File 1 — The full list of the 327 genes that discriminated between early and late infection stages, between mouse strains, and between CM-R and CM-S mice. [file 1471-2164-8-452-S1.xls]

## Sheet: Additional file 1
Additional file 1
The full list of the 327 genes that discriminate between early and late infection stages, between mouse strains, and between CM-R and CM-S mice
Clone ID / GenBank accession no.	Cluster	Chromosome	Symbol	Name	C57BL/6			C57BL/6			C57BL/6			CBA/J			CBA/J			CBA/J			BALB/c			BALB/c			BALB/c			BALB/c			BALB/c
					Day 2 vs Day 0			Day 5 vs Day 0			Day 7 vs Day 0			Day 2 vs Day 0			Day 5 vs Day 0			Day 7 vs Day 0			Day 2 vs Day 0			Day 5 vs Day 0			Day 7 vs Day 0			Day 9 vs Day 0			Day 15 vs Day 0
					Welch t test	P-value	Adjusted P-value	Welch t test	P-value	Adjusted P-value	Welch t test	P-value	Adjusted P-value	Welch t test	P-value	Adjusted P-value	Welch t test	P-value	Adjusted P-value	Welch t test	P-value	Adjusted P-value	Welch t test	P-value	Adjusted P-value	Welch t test	P-value	Adjusted P-value	Welch t test	P-value	Adjusted P-value	Welch t test	P-value	Adjusted P-value	Welch t test	P-value	Adjusted P-value
385331	A	6	Npy	neuropeptide Y	-			-			-	0.0024		+			-			-			+			-			-			-			-
641896	A	2	Vapb	vesicle-associated membrane protein, associated protein B and C	-			+			-			+			-			-			-			-			-			-			-
BG088908	A	X	Mid1ip1	Mid1 interacting protein 1 (gastrulation specific G12-like (zebrafish))	-			-			-	0.045		+			-			-			-			-			-	0.0079		-			-	0.0418
BG083931	A	11	Slc25a11	solute carrier family 25 (mitochondrial carrier; oxoglutarate carrier), member 11	+			-			-			+			-			-			-			-			-			-			-
718084	A	1	Dfy	Duffy blood group	+			+			+			-			+			+			-	<0,0001	<0,0001	-			-			+			-
BG064714	A	19	Slc3a2	solute carrier family 3 (activators of dibasic and neutral amino acid transport), member 2	+			-			+	0.0209		+			-			+			-			-			-			-			-
576982	A	4	Hmgn2	high mobility group nucleosomal binding domain 2	+			+			+	0.0149		+			+			+			-			+			-			-			-
BG088910	A	4	Pde4b	phosphodiesterase 4B, cAMP specific	-			+			+	0.0211		+			+			+	0.0233		+			-			-			-			-
573549	A	17	Mrps34	Mitochondrial ribosomal protein S34	+			+			+			-			-			+			-			-			-			-			-
574494	A	8	Ssbp4	Single stranded DNA binding protein 4	+			+			+			+			+			-			-			-			-			-			-
641184	A	19	Cdc37l1	cell division cycle 37 homolog (S. cerevisiae)-like	+			+			+			+			+			+			-			-			+			-			-
BG078192	A	1	Btf3	similar to Transcription factor BTF3 (RNA polymerase B transcription factor 3)	-			+			+			+			-			+			-			-			-			+			+
640290	A	10	Suhw2	Suppressor of hairy wing homolog 2 (Drosophila)	+			-			+			-			-			+	<0,0001	<0,0001	-	<0,0001	<0,0001	-			-			-			-
641058	A	12	Nfkbia	nuclear factor of kappa light chain gene enhancer in B-cells inhibitor, alpha	+			+			+	0.0078		-			+			+	0.0182		-	<0,0001	<0,0001	-	0.0312		-			-			+
BG086014	A	16	Hmgn1	high mobility group nucleosomal binding domain 1	-			+	0.0481		+			+			+			+			-			-			-			+			-
617437	A	3	Palmd	palmdelphin	-			+			+			-			+			-			-			-			-	<0,0001	<0,0001	-			-	0.0148
1379208	A	4	Ccl21b	Chemokine (C-C motif) ligand 21b	-			-	0.05		-			-			+			+			-			-			-			-			-
639606	A	10	E030041M21Rik	RIKEN cDNA 4930506D01 gene	-			-			-			+			+			+			-			-			-			-			-
636468	A	17	Epb4.1l3	erythrocyte protein band 4.1-like 3	-			-			-			+	0.0431		+	0.016		+			-			-			-			-			-
BG063120	A	18	Srp19	RIKEN cDNA 2310020D23 gene	-			-			+			+			+			+			-			-			-			-			-
573815	A	11	Ppp1r9b	Protein phosphatase 1, regulatory subunit 9B	+			-			+			+			+			+			+			-			-			-			-
BG084377	A	11	Stat3	signal transducer and activator of transcription 3	-			-			+	0.0166		+			+			+	0.006		-	0.0351		-			-			-			-
639153	A	11	Gdpd1	Glycerophosphodiester phosphodiesterase domain containing 1	+			-			+			-			+			+			-			-			-			-	0.0203		-
582660	A	17	Tagap1	T-cell activation GTPase activating protein 1	+			+			+			+			+			+			-			-			-			-			-
576563	B	3	Vcam1	vascular cell adhesion molecule 1	-			+			-			+			+	0.015		+			-	<0,0001	<0,0001	+			+	0.0407		+	0.0105		+
573570	B	4	Cd72	CD72 antigen	-			-			-			-			-			-			-			-			-			+	<0,0001	<0,0001	-
BG081562	B	1	Rgs2	regulator of G-protein signaling 2	+			-			-			-			+			-	0.0211		+	0.0164		+	<0,0001	<0,0001	-			+			-
1329707	B	11	Mmd	monocyte to macrophage differentiation-associated	+			-			-	0.0427		-			+			-			+			+			+			+			+
1280679	B	7	2310057M21Rik	RIKEN cDNA 2310057M21 gene	-	0.0176		-			-	0.0449		+			-			-			+	<0,0001	<0,0001	+	0.0462		+			+	0.0404		+	0.0455
573243	B	4	Ddi2	DNA-damage inducible protein 2	-			+			-	0.0189		+			-			-			+			+			-			+			-
BG071164	B	3	2310008M10Rik	RIKEN cDNA 2310008M10 gene	-			-			-	0.0331		+			-			-			+	<0,0001	<0,0001	+			+			-			+	<0,0001	<0,0001
BG070859	B	15	Nipbl	Nipped-B homolog (Drosophila)	-			-	<0,0001	<0,0001	-	0.0008		+			-			-			+			+			+			-			-
639002	B	11	Mlx	MAX-like protein X	-			-			-			+			-			-			+			+			+			-			+
BG072955	B	9	Myo5a	myosin Va	-			-			-	0.02		+			+			-			+			+			+	0.0206		+			+	0.0283
575433	B	8	Ptger1	prostaglandin E receptor 1 (subtype EP1), 42kD	-			-			-	<0,0001	<0,0001	+			+			-			+	<0,0001	<0,0001	+			+	0.0136		+			+	0.0097
BG087138	B	12	Itsn2	Intersectin 2	-			-			-	0.0401		+			+			-			+	0.0168		+			+			+			+
BG077597	B	6	Pdia4	Protein disulfide isomerase associated 4	-			-			-	<0,0001	<0,0001	+			+			-	0.0339		+			-			+			+			-	0.0418
BG078795	B	2	Hspa5	heat shock 70kD protein 5 (glucose-regulated protein, 78kD)	-			-			-			+			-			-	0.0207		+			+			+			+			+
BG064608	B	8	Calr	calreticulin	-	<0,0001	<0,0001	-			-	0.0092		+			+			-			+			+			+			+			+
BG087169	B	12	P4hb	protein disulfide isomerase-related protein	-			-			-	0.014		+			+			-	0.0371		+			+			+			+			+
764825	B	5	Reln	reelin	+			+			-			+			-			-			+			+			+			+			+
1263789	B	6	Cxcl12	Chemokine (C-X-C motif) ligand 12	-			-			-			+			-	0.016		-	<0,0001	<0,0001	+	0.0164		-			-			+			+
1362323	B	4	Bag1	Bcl2-associated athanogene 1	-	<0,0001	<0,0001	-			-	<0,0001	<0,0001	+			-			-			+	<0,0001	<0,0001	-			+			-			+
1263471	B	16	2310056P07Rik	RIKEN cDNA 2310056P07 gene	-			-			-			+			+			-			+			+			-			+			+
BG086938	B	11	X83328	EST X83328	-			-			-	0.0086		+			+			-			+			+			+			+			+
BG084754	B	15	2310016M24Rik	RIKEN cDNA 2310016M24 gene	-			+			-			+			+			-			+			+			+			+			-
420451	B	17	Pde9a	phosphodiesterase 9A	-			-	0.0179		-	<0,0001	<0,0001	+	<0,0001	<0,0001	+			-			+	<0,0001	<0,0001	-			-			-			-
441212	B	17	Atp6v1g2	ATPase, H+ transporting, lysosomal 13kD, V1 subunit G isoform 2	-			-			-			+			+			-			+	<0,0001	<0,0001	+			-			+			+	0.0098
1137420	B	14	Appl1	Adaptor protein, phosphotyrosine interaction, PH domain and leucine zipper containing 1	-	<0,0001	<0,0001	-	<0,0001	<0,0001	-	<0,0001	<0,0001	-			-			-	0.0162		+			+			-			-			+
577717	B	1	Ly9	lymphocyte antigen 9	-	<0,0001	<0,0001	+			-	0.0207		+			+			-			+			+			+			+			+
583013	B	13	2410002O22Rik	RIKEN cDNA 2410002O22 gene	-			-			-			+			-			-			+			+			+			+			+
719436	B	17	Flot1	flotillin 1	-	0.017		-			-	0.0336		+			-			-			+			+			+			+			+
577991	B	19	Zdhhc6	Zinc finger, DHHC domain containing 6	-			-			-	0.0377		+			-			-			+			+			-			-			+
372611	B	X	Ftsj1	Ftsj homolog (E. coli)	-			-			-			+			+			-			+			+			+			+			+
464591	B	11	Hspa4	heat shock 70 kDa protein 4	-			-			-	0.0078		+			-			-			+	0.0351		+			-			-			+
BG064173	B	4	2310028O11Ri	RIKEN cDNA 1810036J22 gene	-			-			-	0.013		-			+			-			+	<0,0001	<0,0001	+	0.0151		+			+			+
373123	B	16	Tagln3	transgelin 3	-	0.0166		-	0.0496		-	<0,0001	<0,0001	+			+			-			+	0.05		+			+			+			+
3327010	B	15	Arc	activity regulated cytoskeletal-associated protein	-			+			-	0.0145		+			+			-	<0,0001	<0,0001	+			-			-			+			-
423320	B	6	Cecr6	cat eye syndrome chromosome region, candidate 6 homolog (human)	-			-			-	0.0009		+			+			-	0.0442		+			+			-			+			-
1263101	B	13	Hmgcs1	3-hydroxy-3-methylglutaryl-Coenzyme A synthase 1	-			-	<0,0001	<0,0001	-	<0,0001	<0,0001	-			-			-			+			+			-	0.0177		-	0.0289		-
573257	B	5	Pcgf3	Polycomb group ring finger 3	-			-			-	<0,0001	<0,0001	-			-			-	<0,0001	<0,0001	+			+			-			+			-
436894	B	10	Fabp7	fatty acid binding protein 7, brain	-			-	0.05		-	<0,0001	<0,0001	+			-			-	<0,0001	<0,0001	+			+			+			+			-
385679	C	11	Dynll2	Dynein light chain LC8-type 2	-			+			-			-			+			-			-			+			+			+	0.0404		+	0.0177
BG076809	C	17	Rps18	ribosomal protein S18	-	<0,0001	<0,0001	-			-			-			-			+			+			+			+			+			+
573101	C	13	Higd2a	HIG1 domain family, member 2A	-	<0,0001	<0,0001	-			+			+			+			+			+	<0,0001	<0,0001	+	<0,0001	<0,0001	+	0.0177		+	0.0299		+	0.0275
BG077728	C	5	Arpc1b	actin related protein 2/3 complex, subunit 1B (41 kDa)	+			-			+			-			+			+	0.0196		-			+			+	<0,0001	<0,0001	+	<0,0001	<0,0001	+	0.0097
BG085025	C	4	Dab1	disabled homolog 1 (Drosophila)	-			-			-			-			-			-			-			+			+			-			+
718873	C	3	S100a10	S100 calcium binding protein A10 (calpactin)	-	0.0166		-	0.0319		-	0.0364		-			-	<0,0001	<0,0001	-			+			-			-			-			-
576647	C	14	Chchd1	Coiled-coil-helix-coiled-coil-helix domain containing 1	-			-			-			-			-			-			+	<0,0001	<0,0001	+			+			+			+
BG063799	C	4	Ak3l1	Adenylate kinase 3 alpha-like 1	-			-			-			+			-			-			+			+			+	0.0177		+			+
BG088170	C	8	Agt	angiotensinogen	-			-	0.0161		+			-			-			-			+			-			+			-			+
622291	C	2	Stk4	serine/threonine kinase 4	-	0.0333		-			-			-			-			-			+			+			+			+			+
BG077012	C	11	Cdc6	cell division cycle 6 homolog (S. cerevisiae)	-			-			+			-			-			-			+			+			+			+			+
BG077054	C	16	Ncbp2	nuclear cap binding protein subunit 2, 20kDa	-			-			-			-	0.0178		-			-	<0,0001	<0,0001	+			+			+			+			+
BG062969	C	5	Hnrpdl	heterogeneous nuclear ribonucleoprotein D-like	-			+			+			-			-			-			+			+			+			+			+
576635	C	3	Vcam1	vascular cell adhesion molecule 1	-			+			-			-			+			+			+			+			+	<0,0001	<0,0001	+			+	0.0262
402711	C	5	Crybb1	crystallin, beta B1	-			-			-			+			+			+			+			+			+	<0,0001	<0,0001	+			+	<0,0001	<0,0001
BG080965	C	2	Prkcbp1	Protein kinase C binding protein 1	-			-			-			-			+			-			+			+			+			+			+
1225306	C	15	Ly6e	lymphocyte antigen 6 complex, locus E	-			+			-			-			+			+			+			+			+			+	0.0289		+
1226429	C	Unknown	Unknown	Unknown	-			-			+			-			+			+			+			+			+			+	<0,0001	<0,0001	+	0.0455
372302	C	5	Trpv4	transient receptor potential cation channel, subfamily V, member 4	-	<0,0001	<0,0001	-			+			+			+			+			+			+			+			+			+
466721	C	17	2410091C18Rik	RIKEN cDNA 2410091C18 gene	-			-			+	0.0265		+			+			+	0.0439		+			+			+			+			+
371970	C	13	Muted	muted	-	0.049		+			+			+			+			+			+			+			+	0.0125		+	<0,0001	<0,0001	+
BG074422	C	8	Itgb1	integrin beta 1 (fibronectin receptor beta)	-			-			-			-			-			-			+			+			+			+			+
BG084605	C	6	Bpgm	2,3-bisphosphoglycerate mutase	-			-			-			-			-			-			+			+	0.0151		+			+			+	<0,0001	<0,0001
BG078316	C	13	Sfxn1	sideroflexin 1	+			+			+			-			+			+			+			+			+			+			+
BG076061	C	5	Lyar	Ly1 antibody reactive clone	-			+			+			-			-			-			+			+			+			+			+
BG077320	C	17	Mrps10	mitochondrial ribosomal protein S10	-			+			-			-			-			-			+			+			+			+			+
634399	C	7	Cd81	CD 81 antigen	-			+			+			-			+			+			+			+			+	<0,0001	<0,0001	+			+	<0,0001	<0,0001
BG077670	C	9	Gnai2	guanine nucleotide binding protein, alpha inhibiting 2	-			-			-			-	0.0047		-			-			+			+			+			+			+
BG063605	C	12	Hsp90aa1	Heat shock protein 90kDa alpha (cytosolic), class A member 1	-	0.0484		+			+			-			+			-			+			+			+			+			+
406838	C	10	Foxo3a	Forkhead box O3a	-			-			+			-			-			-			+			+			+			+			+
BG072299	C	19	Ramp2	receptor (calcitonin) activity modifying protein 2	-			+			-			-			-			-	0.0196		+			+			+			+			+
1224916	C	14	Atxn7	Ataxin 7	-			-			-			-			+			-			+	0.0351		+			+	0.017		+	0.0217		+	0.0097
BG088205	C	14	Piwil2	piwi like homolog 2 (Drosophila)	+			+			-			-			-			-			+			+			+			+			+
1395654	C	12	Batf	basic leucine zipper transcription factor, ATF-like	+			-			-			-			-	0.0312		-			+			+			+			+			+
BG087349	C	4	Aldh1b1	aldehyde dehydrogenase 1 family, member B1	-			+			-			-			+			+			+	<0,0001	<0,0001	+			+	0.0322		+			+
596637	C	10	Stab2	stabilin 2	-			-			-			-			-			-			+			-			+			+			+
402354	C	6	Gpr27	G protein-coupled receptor 27	-			+			-			+			-	0.0147		-	0.0139		+			+			+			+			+
596064	C	19	Cd5	CD5 antigen	-			-			-			+			+			-			+	<0,0001	<0,0001	+			+			+			+	0.033
573880	C	4	Nfyc	nuclear transcription factor-Y gamma	-			-			-			-	0.0434		-			-			+			+			+			+			+
1243325	C	2	Zbp1	Z-DNA binding protein 1	-			-			-			+			+			+			+			+	0.0462		+			+			+
1226020	C	Unknown	Unknown	Unknown	-			-			-			+			+			-			+	<0,0001	<0,0001	+			+			+			+
400157	C	11	Uqcrq	Ubiquinol-cytochrome c reductase, complex III subunit VII	-			+			-			+			-			-	0.0185		+			+			+			+			+
BG086406	C	X	Agtr2	angiotensin II receptor, type 2	-			-			-			-			-			-			+			+			+			+			+	<0,0001	<0,0001
582804	C	12	Cys1	cystin 1	-			-			-			-			-	0.016		-	0.0222		+			+			+			-			+
751479	C	6	St3gal5	sialyltransferase 9 (CMP-NeuAc:lactosylceramide alpha-2,3-sialyltransferase)	-			+			+			+			-			-			+			+			+			+			+
576480	C	6	Igf2bp3	Insulin-like growth factor 2 mRNA binding protein 3	-			-			-			-			-			-			+			+			+			+			+
464586	C	11	Srr	serine racemase	-			+			+			-			-			-			+			+			+			+			+
575610	C	11	2700085E05Rik	RIKEN cDNA 2700085E05 gene	-			+			-			-			-			-			+	<0,0001	<0,0001	+			+			+	0.0123		+	0.0419
575040	C	12	Sel1h	Sel1 (suppressor of lin-12) 1 homolog (C. elegans)	-			+			-			-			-			-			+			+			+			+			+
BG087165	C	10	Herc4	RIKEN cDNA 1700056O17 gene	-			+			-			-			+			-			+	<0,0001	<0,0001	+			+	0.0221		+	<0,0001	<0,0001	+
BG064629	C	7	Phlda2	tumor-suppressing subchromosomal transferable fragment 3	-			-			-			+			-			-			+			+			+			+			+
BG064382	C	13	Cts8	cathepsin 8	-			+			+			-			-			-			+			+			+			+			+
BG073254	C	8	Rbmxrt	RNA binding motif protein, X chromosome retrogene	-			-			-			-			-			-			+			-			+			+			+
BG073981	C	16	Gtpbp8	GTP-binding protein 8 (putative)	-			-			-			-			-			-			+	<0,0001	<0,0001	+	0.0165		+	0.0343		+			+	0.0315
573285	C	16	Lrriq2	Leucine-rich repeats and IQ motif containing 2	-			+			-			-			-			-	0.0201		+			+			+			+			+
372621	C	9	Icam5	intercellular adhesion molecule 5, telencephalin	-			+			-			+			-			-	<0,0001	<0,0001	+			+			+			+			+
1428894	C	2	Ptpns1	protein tyrosine phosphatase, non-receptor type substrate 1	-			-			-			+			-			-	<0,0001	<0,0001	+			+			+			+			+
BG076772	C	2	Gpd2	glycerol phosphate dehydrogenase 2, mitochondrial	-	<0,0001	<0,0001	-	0.0161		-	0.0149		+			-			-	0.0139		+			+			+			+			+
752149	C	1	Stk16	serine/threonine kinase 16	-			+			-	0.0304		+			-			-			+			+			+			+			+
573328	C	7	Thrsp	thyroid hormone responsive SPOT14 homolog (Rattus)	-	0.0485		-	<0,0001	<0,0001	-	<0,0001	<0,0001	-			-	<0,0001	<0,0001	-	<0,0001	<0,0001	+	<0,0001	<0,0001	+			+			+			+
BG086024	C	16	Alcam	activated leukocyte cell adhesion molecule	-			+			-			-			-			-			+			+			+			+			+
423774	C	X	Cfp	Complement factor properdin	-			-			-			+			+			+			+			+			+			+			+
406284	C	16	Dlgh1	discs, large homolog 1 (Drosophila)	-			+			-			+			-			-			+			+			+			+			+
581819	C	5	Arpc1a	actin related protein 2/3 complex, subunit 1A (41 kDa)	-			-			-			+			-			-			+			+			+			+	0.0215		+
BG087431	C	5	Sec31a	SEC31 homolog A (S. cerevisiae)	-			-			-			+			+			-			+			+			+			+			+
583403	C	11	Wire	WAS/WASL interacting protein family, member 2	-			-			-			+			+			-			+			+			+			+			+
BG073255	C	9	Tspan3	Tetraspanin 3	-			-			-			-			-			-			+			+			+			+			+
BG086214	C	5	Erp29	endoplasmic reticulum protein 29	-			-			-	0.03		+			+			-			+			+			+			+			+
BG087401	C	8	Brd7	bromodomain-containing 7	-			+			-			+			+			-			+			+	<0,0001	<0,0001	+	<0,0001	<0,0001	+	<0,0001	<0,0001	+	<0,0001	<0,0001
BG078905	C	18	Mbp	myelin basic protein	-			-			-			+			+			-			+			+			+			+			+
1361813	C	4	Mmachc	Methylmalonic aciduria cblC type, with homocystinuria	-			+			-	0.0381		+			+			-			+			+			+			+			+
BG076501	C	2	Sfrs6	Splicing factor, arginine/serine-rich 6	-			-			-	0.0027		-			-			-			+			+			+	<0,0001	<0,0001	+	0.0307		+
1243669	C	7	Aldoa	aldolase 1, A isoform	-			-			-			-			-			-			+			+			+			+			+
575618	C	19	Rtn3	reticulon 3	-			+			-			-			+			-			+			+			+			+	0.03		+
476643	C	5	Sez6l	Seizure related 6 homolog like	-			-			-			-			-			-			+			+			+			+			+
BG075757	C	7	Cd81	CD 81 antigen	-			-			-			-	0.0225		-			-			+	<0,0001	<0,0001	+			+			+	<0,0001	<0,0001	+
574496	C	9	Usp19	Ubiquitin specific peptidase 19	-			+	0.05		+			-			-			-			+			+			+			+	0.0123		+	0.0274
BG065719	C	2	X83313	EST X83313	-			+	<0,0001	<0,0001	+			+			+			-			+			+			+			+			+
BG078996	C	2	Rpn2	ribophorin II	-			+			+			+			-			-			+			+			+			+			+
BG065688	C	8	Uba52	ubiquitin A-52 residue ribosomal protein fusion product 1	-	<0,0001	<0,0001	-			-			+			-			-			+			+			+			+			+
BG078688	C	12	Dtnb	dystrobrevin, beta	+			+			+			+			-			-			+			+			+			+			+
BG086001	C	3	Sv2a	synaptic vesicle glycoprotein 2 a	-			+	0.0179		+			-			-	0.0495		-	<0,0001	<0,0001	+			+			+			+			+
BG086226	C	11	Mafg	V-maf musculoaponeurotic fibrosarcoma oncogene family, protein G (avian)	-			-			-			-			-			-	0.0428		+			+			+			+			+
BG073641	C	11	Rpl27	ribosomal protein L27	-			+			+			+			+			+			+	<0,0001	<0,0001	+			+	<0,0001	<0,0001	+	<0,0001	<0,0001	+	<0,0001	<0,0001
BG087402	C	1	Hnrpu	heterogeneous nuclear ribonucleoprotein U	-			+			-			+			-			-	0.049		+			+			+			+			+
574987	C	8	Leprotl1	Leptin receptor overlapping transcript-like 1	-			-			-			+			+			-			+			+			+			+			+
595925	C	1	Sell	selectin, lymphocyte	-	<0,0001	<0,0001	-			-			-			-			+			+	<0,0001	<0,0001	+			+			+			+	0.0416
1345776	C	19	Rbm14	RNA binding motif protein 14	-			-			-			+			-			+			+			+			+			+			+
BG077327	C	8	Gins4	GINS complex subunit 4 (Sld5 homolog)	-			-			-			-			+			-			+			+			+			+			+
BG088526	C	9	9030425E11Rik	RIKEN cDNA 9030425E11 gene	-	<0,0001	<0,0001	-			-	<0,0001	<0,0001	+			-			-			+			+			+			+			+
465054	C	9	Tln2	talin 2	-	0.0176		+			-	0.0371		+			+			-			+	<0,0001	<0,0001	+	0.0462		+	0.0472		+	0.0402		+	0.0085
387319	C	13	Zfp346	zinc finger protein 346	-	0.0176		-			-			+			+			-			+	<0,0001	<0,0001	+			+			+			+	0.0262
AW546565	C	9	Exosc7	exosome component 7	-			-			-	0.0381		+			-			-	0.0297		+			+			+			+			+
BG072456	C	7	Pih1d1	PIH1 domain containing 1	-			-			-	0.0062		-			-			-	0.0367		+			+			+			+			+
573398	C	7	Prmt3	Protein arginine N-methyltransferase 3	-			-			-			+			+			-			+			+			+			+			+
581821	C	5	Armc10	Armadillo repeat containing 10	-			-			-			+			+			-			+			+			+			+			+
BG087409	C	5	Add1	adducin 1 (alpha)	-			-			-			+			+			-			+			+			+			+			+
577965	C	9	Fbxo9	F-box protein 9 Fbxo9	-			-			-	0.004		+			-			-			+	<0,0001	<0,0001	-			+			+			+
BG074521	C	11	Npm1	nucleophosmin 1	-	0.0176		-			-			-			-			-			+	<0,0001	<0,0001	+			+			+	0.0404		+
BG076329	C	10	Agpat3	1-acylglycerol-3-phosphate O-acyltransferase 3	-			-			+			+			+			+			+			+			+			+			+
422035	C	10	Slc29a3	Solute carrier family 29 (nucleoside transporters), member 3	-			-			-			-			-			+			+			+			+			+			+
BG085278	C	4	Rpl22	ribosomal protein L22	-	<0,0001	<0,0001	-			-			+			-			-			+			+			+	0.0358		+	<0,0001	<0,0001	+	<0,0001	<0,0001
1445843	C	3	Ahcyl1	S-adenosylhomocysteine hydrolase-like 1	-			-			-			+			+			-			+			+			+			+			+
BG087592	C	3	Fbxw7	F-box and WD-40 domain protein 7, archipelago homolog (Drosophila)	-			-			-			+			+			-			+			+			+			+			+
BG064589	C	16	Atp6v1a1	ATPase, H+ transporting, lysosomal 70kD, V1 subunit A, isoform 1	-	0.0176		-			-	0.0492		+			-			-			+			+			+			+			+
573379	C	16	Bcl6	B-cell leukemia/lymphoma 6	-			-			-			-			-			-			+			+			+			-			+
1226605	C	5	Por	P450 (cytochrome) oxidoreductase	-			-			-			-			-			-	0.0486		+			+			+			+			+
441227	C	6	Abtb1	ankyrin repeat and BTB (POZ) domain containing 1	-			-			-			-			-			-			+			+			-			-			+
386911	C	9	Trim29	tripartite motif protein 29	-			-			-			+			-			-			+			+			+			+			+
573034	C	X	1110059M19Rik	RIKEN cDNA 1110059M19 gene	+			+			-			+			+			-			+			+			+	0.0222		+			+	0.05
BG087083	C	2	Serinc3	Serine incorporator 3	-			-			-			-			-			-	0.0188		+	<0,0001	<0,0001	-			+			+			+
1243637	C	16	Crkl	V-crk sarcoma virus CT10 oncogene homolog (avian)-like	-			-			-			-			-	0.0498		-	0.0428		+			+			+			+			+
372340	C	7	Myod1	myogenic differentiation 1	-			-			-	0.0336		+			+			-			+			+			+			+			+
BG087899	C	5	Pdgfa	platelet derived growth factor, alpha	-			-			-	0.019		-			-			-	0.0162		+			+			+			+			+	0.0085
BG081915	C	7	Ube3a	ubiquitin protein ligase E3A	-	<0,0001	<0,0001	-			-	<0,0001	<0,0001	-			-			-			+			+			+			+			+
573124	C	2	Mrrf	Mitochondrial ribosome recycling factor	-			-			-			-			-			-			+			+			+			+			+
573230	C	16	4930455C21Rik	RIKEN cDNA 4930455C21 gene	-			-			-			-			-			-	0.0407		+			+			+			+			+
1243507	C	Unknown	Unknown	Unknown	-			-			-	0.007		-			-			-			+			+			+			+			+
BG065706	C	16	Rabl3	RAB, member of RAS oncogene family-like 3	-			+			+			+			+			-			+			+			+			+			+
BG078879	C	8	Cox4i1	cytochrome c oxidase, subunit IVa	-			-			-			-			-			-			+			+			+			+			+
BG088493	C	9	Ptplad1	Protein tyrosine phosphatase-like A domain containing 1	-	<0,0001	<0,0001	-			-			-			+			-	0.0308		+			+			+			+			+
1445654	C	2	Wdr85	WD40 repeat domain 85	-			+			+			+			-			-			+			+			+			+			+
1378435	C	9	Acad8	Acyl-Coenzyme A dehydrogenase family, member 8	-			+			+			-			-			-			+			+			+			+			+
1429286	C	10	1600002K03Rik	RIKEN cDNA 1600002K03 gene	-			+			-			-			-			-			+			+			+			+			+
BG078872	C	1	Pfkfb2	6-phosphofructo-2-kinase/fructose-2,6-biphosphatase 2	-	<0,0001	<0,0001	-			-			-			-			-			+			+			+			+			+
BG073464	C	2	Sqrdl	sulfide quinone reductase-like (yeast)	-			-			-			-			-			-			+	<0,0001	<0,0001	+			+			+			+
420477	C	10	Col13a1	procollagen, type XIII, alpha 1	-	0.0176		+			-			-			-			-			+	<0,0001	<0,0001	+	0.0148		+	0.0358		+	<0,0001	<0,0001	+
402631	C	17	Crebl1	cAMP responsive element binding protein-like 1	-			+			-			-			-			-			+			+			+			+			+
719163	C	7	Sult2a2	sulfotransferase, hydroxysteroid preferring 2	-			+			-			-			+			-			+			+			+			+			+
1445700	C	19	4930506M07Rik	RIKEN cDNA 4930506M07 gene	-			-			-			+			-			-	0.0293		+			+			+			+			+
575274	C	1	Nvl	Nuclear VCP-like	-	<0,0001	<0,0001	-			-			-			-			-			+			+			+			+			+
574369	C	11	Il4	interleukin 4	-			+			-			+			-			-			+			+			+			+			+
BG071511	C	6	Suclg1	succinate-CoA ligase, GDP-forming, alpha subunit	-			-			-			-			-			-			+	0.0313		+			+			+			+
573186	C	3	Sema4a	sema domain, immunoglobulin domain (Ig), transmembrane domain (TM) and short cytoplasmic domain, (semaphorin) 4A	-	0.0176		-			-			-			-			-			+			+			+			+			+
573178	C	5	Igfbp7	insulin-like growth factor binding protein 7	-			-			-			-			-			-			+			+			+			+			+
574126	C	16	Dnaja3	DnaJ (Hsp40) homolog, subfamily A, member 3	-			-			-			-			-			-			+			+			+			+			+
1263088	C	Unknown	Unknown	Unknown	-			-			-			+			-			-			+			+			+			+			+
1226596	C	18	Fem1c	fem-1 homolog c (C.elegans)	-			-			-			+			+			-			+			+			+			+			+
BG087153	C	7	Bckdha	branched chain ketoacid dehydrogenase E1, alpha polypeptide	-	<0,0001	<0,0001	+			-			+			-			+			+			+			+			+			+
402019	C	8	Golga7	Golgi autoantigen, golgin subfamily a, 7	-			-			-			+			-			-			+			+			+			+			+	0.0457
574168	C	8	Prosc	proline synthetase co-transcribed	-			-			-			-			-			-	0.0446		+			+			+			+			+
BG073436	C	10	Atp5b	ATP synthase, H+ transporting mitochondrial F1 complex, beta subunit	-	<0,0001	<0,0001	-			-			+			-			-			+			+			+			+			+
574027	C	2	Med19	Mediator of RNA polymerase II transcription, subunit 19 homolog (yeast)	-	<0,0001	<0,0001	+			-	0.0134		-			-			-			+	<0,0001	<0,0001	+	0.0148		+			+	0.0142		+	0.0097
1243989	C	8	Mfhas1	Malignant fibrous histiocytoma amplified sequence 1	-			-			-			+			-			-			+			+			+			+	0.0326		+
373233	C	16	Itgb5	integrin beta 5	-			-			-			+			+			+			+			+			+			+			+
BG085816	C	2	Spna2	alpha-spectrin 2, brain	-			-			-			-			-			+			+			+			+			+			+
1446130	C	4	2410166I05Rik	RIKEN cDNA 2410166I05 gene	-			-			-			+			-			-			+			+			+			+			+
1263575	C	18	Stard4	StAR-related lipid transfer (START) domain containing 4	-			-			-			-			-			-			+	<0,0001	<0,0001	+			+			+	0.0199		+
1852943	C	5	Ankrd17	Ankyrin repeat domain 17	-			-			-	0.0159		-			+			-			+			+			+			+			+
389112	C	10	Palm	paralemmin	-			+			+			+			+			+			+			+			+			+			+
751818	C	6	Il5ra	interleukin 5 receptor, alpha	-			-			-			+			+			+			+			+			+			+			+
718334	C	9	Casp1	caspase 1	-			-			-			-			+			+			+			+			+			+			+
619816	C	13	Smad5	MAD homolog 5 (Drosophila)	-	<0,0001	<0,0001	-			-			-			+			+			+			+			+			+			+
641790	C	3	BC023814	hypothetical protein MGC38548	-			-			-			-			+			-			+			+			+			+			+
1447005	C	1	Creb1	cAMP responsive element binding protein 1	-	0.0176		+			-			-			+			+			+			+			+			+			+
1329743	C	17	S3-12	plasma membrane associated protein, S3-12	-			-			-			-			+			+			+			+			+			+			+
653795	C	7	Il4ra	interleukin 4 receptor, alpha	-			+			-			-			+			+			+			+			+			+			+
640435	C	3	Igsf3	Immunoglobulin superfamily, member 3	-	0.0166		-			-	<0,0001	<0,0001	-			+			+			+			+			+			+			+
653795	C	7	Il4ra	interleukin 4 receptor, alpha	-	<0,0001	<0,0001	-			-			-			+			+			+			+			+			+			+
387990	C	9	0610040D20Rik	RIKEN cDNA 0610040D20 gene	-			-			-			-			-			-			+	<0,0001	<0,0001	+	<0,0001	<0,0001	+			+	<0,0001	<0,0001	+
BG075962	C	13	Peci	peroxisomal delta3, delta2-enoyl-Coenzyme A isomerase	-			-			+			-			-			+			+			+			+			+	0.0145		+
373018	C	X	Capn6	calpain 6	-			-			-			-			-			-			+			+			+			+			+
BG086412	C	1	Rpl31	ribosomal protein L31	-			+			+			-			+			-			+			+			+			+			+
AU020246	C	9	Eef1a1	eukaryotic translation elongation factor 1 alpha 1	-			+			-			+			+			+			+			+			+			+			+
BG075914	C	7	Rps9	Ribosomal protein S9	-			+			-			-			-	0.0495		-	0.0201		+			+			+			+			+
420484	C	2	B230317C12Rik	RIKEN cDNA B230317C12 gene	-			+			+			-			-			-			+			+			+			+			+
639852	C	10	Bsg	basigin	-			-			-			-			-			-	0.0188		+			+			+			+			+
BG077940	C	10	Bsg	basigin	-	0.0176		-	0.0161		-			-			-			-	<0,0001	<0,0001	+			+			+			+			+
BG078661	C	7	Dctn5	dynactin 5	-			-			-			-			-			-			+			+			+			+			+
573106	C	16	Slc25a1	solute carrier family 25 (mitochondrial carrier; citrate transporter), member 1	-			-			-			-			-			-			+			+			+			+			+
574123	C	5	Suds3	Suppressor of defective silencing 3 homolog (S. cerevisiae)	-			-			-			-			-			-			+	<0,0001	<0,0001	+			+			+			+	0.0404
575252	C	9	2310009A05Rik	RIKEN cDNA 5031420N21 gene	-			-			-			-			-			-			+			+			+			+			+
BG088819	C	10	1810043G02Rik	RIKEN cDNA 1810043G02 gene	-			+			+			+			+			-			+			+			+			+			+
BG088858	C	15	1810044A24Rik	RIKEN cDNA 1810044A24 gene	-			-			-			-			-			-			+			+			+			+			+	0.0461
573187	C	18	Csnk1a1	Casein kinase 1, alpha 1	-			+			+			-			-			-			+			+			+			+			+
BG078275	C	4	C230096C10Rik	RIKEN cDNA C230096C10 gene	-			-			-			-			-			-			+			+			+			+			+
573120	C	2	2310035K24Rik	RIKEN cDNA 2310035K24 gene	-			+			+			-			-			-			+			+			+			+			+
BG076791	C	15	Eef1d	eukaryotic translation elongation factor 1 delta (guanine nucleotide exchange protein)	-			+			+			-			-			-			+			+			+			+			+
BG087946	C	11	Ubtf	transcription factor UBF	-			-			-			-			-			-			+			+			+			+			+
372316	C	15	Ly6h	lymphocyte antigen 6 complex, locus H	-			-			+			-			-			-			+			+			+			+			+
1243611	C	19	Tmem23	Transmembrane protein 23	-			+			-			-			-			-			+			+			+			+			+
574299	C	4	2700059D21Rik	RIKEN cDNA 2700059D21 gene	-			-			-			-			-			-			+			+			+			+			+
BG064820	C	7	Sae1	SUMO1 activating enzyme subunit 1	+			+			-			-			-			-			+			+			+			+			+
BG071827	C	17	Ppm1b	protein phosphatase 1B, magnesium dependent, beta isoform	-	<0,0001	<0,0001	+	<0,0001	<0,0001	-	0.0272		-			-			-	0.0279		+	0.0164		+			-			+			+
BG086606	C	4	Txndc12	RIKEN cDNA 0610040B21 gene	-			-			-			-			-			-			+	0.0149		-			-			+	0.0289		+
BG085962	C	2	Gsn	Gelsolin	-			+			+			-			-			-			+			+			+			+			+
575308	C	17	Dus3l	Dihydrouridine synthase 3-like (S. cerevisiae)	-			+			-			-			-			-			+			+			+			+			+
573409	C	16	Ubn1	ubinuclein 1	+			+			+			-			-			-			+			+			+			+			+
573228	C	9	Fyco1	FYVE and coiled-coil domain containing 1	-			+	0.0168		+			-			-			-			+	<0,0001	<0,0001	+	<0,0001	<0,0001	+			+	<0,0001	<0,0001	+	0.0097
577608	C	12	Sgpp1	sphingosine-1-phosphate phosphatase 1	-			+			-			-			-			-			+			+			+			+	0.0356		+
719179	C	7	Calm3	calmodulin 3	-			+			+			-			-			-	<0,0001	<0,0001	+			+			+			+			+
BG081532	C	4	Sfpq	splicing factor proline/glutamine rich (polypyrimidine tract binding protein associated)	-			-			-			-			-			-			-			-			+			+			+
BG072614	C	7	Rps16	ribosomal protein S16	-			-			+			-			-	<0,0001	<0,0001	-			+			+			+			+			+
1226076	C	19	Ndufb8	NADH dehydrogenase (ubiquinone) 1 beta subcomplex 8	-			-			-			-			-			-	<0,0001	<0,0001	+			+			+			+			+
BG078928	C	2	Stmn3	stathmin-like 3	-			-			-			-			-			-	0.0098		+			+			+			+			+
BG078938	C	8	Setd6	SET domain containing 6	-			+			+			-			-			-			+			+			+			+			+
BG078926	C	2	Cst3	cystatin C	-			+	0.0179		+			-			-			-			+			+			+			+			+
BG085991	C	14	Itm2b	integral membrane protein 2B	-			-			+			-			-			-			+			+			+			+	0.0112		+
1226306	C	19	Cd274	CD274 antigen	-	0.0176		+			-			-			-			-			-			+			+			+			+
717821	C	11	Stat5a	signal transducer and activator of transcription 5A	-			-			-			-			-			-			+			+			+			+			+
BG064950	C	6	EG433273	Predicted gene, EG433273	-			+	0.0179		+	0.0292		-			-			-			+			+			+			+			+
AW544628	C	8	Itgb1	integrin beta 1 (fibronectin receptor beta)	-			+			+			-			-			+			+			+			+			+			+
BG087322	C	17	Rps6ka2	ribosomal protein S6 kinase, 90kD, polypeptide 2	-	0.017		-			-			-			-			-			+			+			+			+			+
641964	C	6	Cd4	CD4 antigen	-			+			-			-			-			-	0.0083		+	<0,0001	<0,0001	+			+			+			+
639018	C	2	Ga17	Dendritic cell protein GA17	-			-			-			-			-			-			+	<0,0001	<0,0001	+			+			+			+
BG071505	C	13	Slc28a3	Solute carrier family 28 (sodium-coupled nucleoside transporter), member 3	-			+			-			-			-			-			+			+			+			+	0.0408		+
BG088775	C	11	Znhit3	Zinc finger, HIT type 3	-			-			-			-	<0,0001	<0,0001	-	<0,0001	<0,0001	-	0.0162		+			+			+			+			+	0.0316
BG069977	C	15	Pmm1	phosphomannomutase 1	-			-			-			-			-			-			+			+			+			+	0.011		+	0.0276
BG086364	C	7	Serpinh1	serine (or cysteine) proteinase inhibitor, clade H, member 1	-			-			-			-	<0,0001	<0,0001	-	<0,0001	<0,0001	-	0.0034		-			-			+			+	0.0273		+	0.0098
BG070104	C	4	1810030N24Rik	RIKEN cDNA 1810030N24 gene	-			-			-			-	0.0303		-	<0,0001	<0,0001	-	<0,0001	<0,0001	-			+			-			+	<0,0001	<0,0001	+	0.0409
BG086330	D	6	Mgst1	microsomal glutathione S-transferase 1	+			-	<0,0001	<0,0001	-	0.0142		-	0.015		-	<0,0001	<0,0001	-	<0,0001	<0,0001	-			-			-	0.0336		+	<0,0001	<0,0001	+	0.0231
721581	D	10	Pla2g12b	Phospholipase A2, group XIIB	-			-	0.0161		-			-	<0,0001	<0,0001	-	<0,0001	<0,0001	-	<0,0001	<0,0001	+			-			-			+	0.0181		+	0.0133
BG085367	D	1	Snrpe	small nuclear ribonucleoprotein E	+			-			-	0.008		-	<0,0001	<0,0001	-	<0,0001	<0,0001	-	<0,0001	<0,0001	+			-			-	0.0449		+	0.0142		+	<0,0001	<0,0001
BG086354	D	7	Nr2f2	nuclear receptor subfamily 2, group F, member 2	+			-			-	<0,0001	<0,0001	-	<0,0001	<0,0001	-	<0,0001	<0,0001	-	<0,0001	<0,0001	-			-			-	0.0082		+	<0,0001	<0,0001	+	<0,0001	<0,0001
BG073587	D	7	Pik3c2a	phosphatidylinositol 3-kinase, C2 domain containing, alpha polypeptide	+			-			-	<0,0001	<0,0001	-	<0,0001	<0,0001	-	<0,0001	<0,0001	-	<0,0001	<0,0001	+			-			-	<0,0001	<0,0001	+	0.0092		+	0.0133
BG088749	D	16	Cd200	antigen identified by monoclonal antibody MRC OX-2	+			-			-	<0,0001	<0,0001	-	<0,0001	<0,0001	-	<0,0001	<0,0001	-	<0,0001	<0,0001	+			-			-	0.0049		+	<0,0001	<0,0001	+	<0,0001	<0,0001
721614	D	4	Ints8	Integrator complex subunit 8	+			-			-	<0,0001	<0,0001	-	<0,0001	<0,0001	-	<0,0001	<0,0001	-	<0,0001	<0,0001	+			-			-	<0,0001	<0,0001	+	<0,0001	<0,0001	+	<0,0001	<0,0001
636614	D	11	Hba-a1	hemoglobin alpha, adult chain 1	+			-			-	<0,0001	<0,0001	-	<0,0001	<0,0001	-	<0,0001	<0,0001	-	<0,0001	<0,0001	+			-	<0,0001	<0,0001	-	<0,0001	<0,0001	+	<0,0001	<0,0001	+	<0,0001	<0,0001
573684	E	19	Slc25a28	Solute carrier family 25, member 28	-			+			+	0.0045		-			+			+			+			+			+			+			+
634245	E	19	1700105P06Rik	RIKEN cDNA 1700105P06 gene	-			+	0.0179		+	<0,0001	<0,0001	+			+			+	<0,0001	<0,0001	+			-			+			+			+
BG077092	E	X	Rbm3	RNA binding motif protein 3	-			-			+			+			-			+	0.007		-			-			-			+			+
574022	E	3	1200015M12Rik	RIKEN cDNA 1200015M12 gene	-			+			+	<0,0001	<0,0001	-			+			+	0.0487		+			+			+			+			+
BG086286	E	10	Cirbp	cold inducible RNA binding protein	-			+			+	0.0102		+			-			+	0.0324		+	<0,0001	<0,0001	+			+			+			+	0.0437
BG087124	E	1	Fcgr3	Fc receptor, IgG, low affinity III	-			+	0.0341		+	<0,0001	<0,0001	+			+			+	0.0182		+			+			+	0.0427		+	0.0399		+	0.0276
BG064802	E	11	Sparc	secreted acidic cysteine rich glycoprotein	-			+			+	0.0142		-	0.0489		-			+			-			-			+			+			+	0.0259
622932	E	16	Apod	apolipoprotein D	-			+			+	0.0241		-			+			+			-			+			+	0.0206		+	0.0399		+	0.0098
1226405	E	10	Itgb2	integrin beta 2	+			+			+	0.0134		-			+			+			-			+			+	<0,0001	<0,0001	+	0.0375		+
598493	E	19	Ifit3	interferon-induced protein with tetratricopeptide repeats 3	-			+	<0,0001	<0,0001	+	<0,0001	<0,0001	+			+	<0,0001	<0,0001	+	<0,0001	<0,0001	-			-			+			+			+
617022	E	19	Ifit3	interferon-induced protein with tetratricopeptide repeats 3	+	0.0337		+	<0,0001	<0,0001	+	<0,0001	<0,0001	+			+	<0,0001	<0,0001	+	<0,0001	<0,0001	-			+			+			+			+
BG069385	E	10	Stat2	signal transducer and activator of transcription 2	-			+			+	<0,0001	<0,0001	-			+			+	0.007		+			+			+	0.0354		+			+	0.0337
1330385	E	16	Wdr53	WD repeat domain 53	+			+	<0,0001	<0,0001	+	<0,0001	<0,0001	-			-			+	0.0299		-			+			+			+			+
1363212	E	7	Neu3	Neuraminidase 3	-			+			+	<0,0001	<0,0001	-			-			+	0.0033		-			+			+			+			+	0.0453
BG063925	E	8	Mt2	metallothionein 2	+			+	<0,0001	<0,0001	+	<0,0001	<0,0001	-	0.0372		-			+	0.0109		-			+			+			+			+
BG063933	E	9	Dpagt1	dolichyl-phosphate alpha-N-acetylglucosaminephosphotransferase 2	+			+			+	<0,0001	<0,0001	-	0.0331		-			+			-			+			+			-			+
1329893	E	2	2600010E01Rik	RIKEN cDNA 2600010E01 gene	+			+			+	<0,0001	<0,0001	-			+			+	<0,0001	<0,0001	-	<0,0001	<0,0001	-			+	<0,0001	<0,0001	+			+	0.0382
BG076479	E	13	Ctla2a	cytotoxic T lymphocyte-associated protein 2 alpha	+			+			+	<0,0001	<0,0001	-			+	<0,0001	<0,0001	+	<0,0001	<0,0001	-			+	0.0151		+	<0,0001	<0,0001	+	<0,0001	<0,0001	+	<0,0001	<0,0001
BG080757	E	3	Cnn3	calponin 3, acidic	+			+	<0,0001	<0,0001	+	0.0054		-			+			+	0.0155		-			+			-			+			-
718407	E	16	Rtp4	Receptor transporter protein 4	-			+	<0,0001	<0,0001	+	<0,0001	<0,0001	-			+	<0,0001	<0,0001	+	<0,0001	<0,0001	+			+	<0,0001	<0,0001	+	<0,0001	<0,0001	+	<0,0001	<0,0001	+	<0,0001	<0,0001
BG088327	E	1	Sf3b1	splicing factor 3b, subunit 1, 155 kDa	-			-			+			-			-			+			+			+			+			+			+
BG076355	E	11	Stat3	signal transducer and activator of transcription 3	-			+			+	0.0024		-			+			+	<0,0001	<0,0001	+			+			+	0.0177		+	<0,0001	<0,0001	+	<0,0001	<0,0001
597776	E	18	Csf1r	colony stimulating factor 1 receptor	+			+			+			-			+			+			+			+			+	0.0468		+	0.0112		+
721083	E	11	Irgm	Immunity-related GTPase family, M	-			+			+	0.0062		-			+	0.0468		+	0.0268		+			+			+			+			+
643048	E	3	Gbp6	guanylate nucleotide binding protein 6	-			+	<0,0001	<0,0001	+	<0,0001	<0,0001	+			+	<0,0001	<0,0001	+	<0,0001	<0,0001	-			+	<0,0001	<0,0001	+	<0,0001	<0,0001	+	0.0289		+	<0,0001	<0,0001
638199	E	17	H2-T22	histocompatibility 2, T region locus 22	+			+			+	0.0054		+			+			+	<0,0001	<0,0001	-			+			+	0.0206		+	<0,0001	<0,0001	+	0.0097
637369	E	19	Cd6	CD6 antigen	-			+	<0,0001	<0,0001	+	<0,0001	<0,0001	-			+	0.0451		+	0.01		+	<0,0001	<0,0001	+	<0,0001	<0,0001	+	<0,0001	<0,0001	+	<0,0001	<0,0001	+	0.0085
619220	E	2	Yme1l1	YME1-like 1 (S. cerevisiae)	-			+	<0,0001	<0,0001	+	<0,0001	<0,0001	+	0.0165		+	<0,0001	<0,0001	+	<0,0001	<0,0001	+			+	<0,0001	<0,0001	+	<0,0001	<0,0001	+	<0,0001	<0,0001	+	<0,0001	<0,0001
1379691	E	7	Slc25a22	Solute carrier family 25 (mitochondrial carrier, glutamate), member 22	-			+	<0,0001	<0,0001	+	<0,0001	<0,0001	+	0.0246		+	<0,0001	<0,0001	+	<0,0001	<0,0001	-			+	<0,0001	<0,0001	+	<0,0001	<0,0001	+	<0,0001	<0,0001	+	<0,0001	<0,0001
BG076245	E	11	Igtp	interferon gamma induced GTPase	-			+	<0,0001	<0,0001	+	<0,0001	<0,0001	-			+	<0,0001	<0,0001	+	<0,0001	<0,0001	-			+	<0,0001	<0,0001	+	<0,0001	<0,0001	+	<0,0001	<0,0001	+	<0,0001	<0,0001
581882	E	5	Cxcl10	chemokine (C-X-C motif) ligand 10	+			+	<0,0001	<0,0001	+	<0,0001	<0,0001	-			+	<0,0001	<0,0001	+	<0,0001	<0,0001	-	0.0351		+			+	<0,0001	<0,0001	+	0.0307		+
638232	E	12	Jundm2	Jun dimerization protein 2	+	<0,0001	<0,0001	+	<0,0001	<0,0001	+	<0,0001	<0,0001	+			+	<0,0001	<0,0001	+	<0,0001	<0,0001	-			+	<0,0001	<0,0001	+	<0,0001	<0,0001	+	<0,0001	<0,0001	+	<0,0001	<0,0001
718910	E	15	Ly6c	lymphocyte antigen 6 complex, locus C	+			+	0.0179		+	0.0037		+			+	<0,0001	<0,0001	+			-			+			+	0.0394		+	<0,0001	<0,0001	+	0.0098
BG072793	E	15	Ly6a	lymphocyte antigen 6 complex, locus A	-			+	0.0179		+	0.016		-			+	<0,0001	<0,0001	+	<0,0001	<0,0001	+			+			+	<0,0001	<0,0001	+	<0,0001	<0,0001	+	0.0098
1262959	E	Unknown	Unknown	Unknown	+			+	<0,0001	<0,0001	+	<0,0001	<0,0001	-			+	<0,0001	<0,0001	+	0.0034		+			+	0.0312		+	<0,0001	<0,0001	+	<0,0001	<0,0001	+	<0,0001	<0,0001
620034	E	11	Ccl12	chemokine (C-C motif) ligand 12	-			+			+			+			+	<0,0001	<0,0001	+			-			+			+	<0,0001	<0,0001	+	<0,0001	<0,0001	+
722990	E	5	Cxcl10	chemokine (C-X-C motif) ligand 10	+			+	<0,0001	<0,0001	+	<0,0001	<0,0001	+			+	0.015		+	<0,0001	<0,0001	+			+			+	<0,0001	<0,0001	+	<0,0001	<0,0001	+	0.0297
719046	E	4	Cd52	CD52 antigen	+			+			+	0.0172		-			+			+	<0,0001	<0,0001	+			+			+	<0,0001	<0,0001	+	<0,0001	<0,0001	+	<0,0001	<0,0001
BG067456	E	10	Lyzs	lysozyme	-			+			+	0.0377		-			+			+			-			+			+	<0,0001	<0,0001	+	<0,0001	<0,0001	+	<0,0001	<0,0001
751638	E	4	C1qa	Complement component 1, q subcomponent, alpha polypeptide	-			+			+	0.0369		-			+	<0,0001	<0,0001	+			+			+			+	<0,0001	<0,0001	+	<0,0001	<0,0001	+	<0,0001	<0,0001
596805	E	18	Ii	Ia-associated invariant chain	-			+			+			+			+			+	0.0224		-			+			+	<0,0001	<0,0001	+	<0,0001	<0,0001	+	0.0098
719046	E	4	Cd52	CD52 antigen	-			+			+	0.0324		+			+	0.0147		+	0.0183		+			+			+	0.0188		+	<0,0001	<0,0001	+	0.0274
643123	E	7	Irf7	interferon regulatory factor 7	-			+	<0,0001	<0,0001	+	<0,0001	<0,0001	+			+	<0,0001	<0,0001	+	<0,0001	<0,0001	+			+	0.0493		+	<0,0001	<0,0001	+	<0,0001	<0,0001	+	<0,0001	<0,0001
421919	E	17	Psmb8	proteosome (prosome, macropain) subunit, beta type 8 (large multifunctional protease 7)	+			+	<0,0001	<0,0001	+	<0,0001	<0,0001	+			+	<0,0001	<0,0001	+	<0,0001	<0,0001	+			+	0.0148		+	<0,0001	<0,0001	+	<0,0001	<0,0001	+	<0,0001	<0,0001
BG063994	E	2	B2m	beta-2 microglobulin	-			+	<0,0001	<0,0001	+	<0,0001	<0,0001	+			+	<0,0001	<0,0001	+	<0,0001	<0,0001	-			+	<0,0001	<0,0001	+	<0,0001	<0,0001	+	<0,0001	<0,0001	+	<0,0001	<0,0001
BG072793	E	15	Ly6a	lymphocyte antigen 6 complex, locus A	-			+	<0,0001	<0,0001	+	<0,0001	<0,0001	+			+	<0,0001	<0,0001	+	<0,0001	<0,0001	+			+	<0,0001	<0,0001	+	<0,0001	<0,0001	+	<0,0001	<0,0001	+	<0,0001	<0,0001
1394984	E	18	Rps14	Ribosomal protein S14	+			+	<0,0001	<0,0001	+	<0,0001	<0,0001	-			+	<0,0001	<0,0001	+	<0,0001	<0,0001	-			+	<0,0001	<0,0001	+	<0,0001	<0,0001	+	<0,0001	<0,0001	+	<0,0001	<0,0001
+ means that the expression of the gene was induced by infection.Therefore, the level of gene expression was higher on day 2, 5, or 7 post-infection than the level of gene expression before infection.
- means that the expression of the gene was supressed by infection. Therefore, the level of gene expression was lower on day 2, 5, or 7 post-infection than the level of gene expression before infection.
P value based on the Welch t test is shown with adjusted P value and without Bonferroni correction.
